# Supplementary material for: Structured Populations of Critically Endangered Yellow Water Lily (Nuphar shimadai Hayata, Nymphaeaceae)
Source: Plants (Basel). 2022 Sep 19;11(18):2433. doi: 10.3390/plants11182433 (PMC9505410; doi:10.3390/plants11182433)
Supplement: Supplementary file 1 [file plants-11-02433-s001.zip]

Archive with 1 entries (1 files):
- plants-1893830-supplementary.pdf
